# Supplementary material for: 3D deconvolution of human skin immune architecture with Multiplex Annotated Tissue Imaging System
Source: Sci Adv. 2023 Jun 7;9(23):eadf9491. doi: 10.1126/sciadv.adf9491 (PMC10246893; doi:10.1126/sciadv.adf9491)
Supplement: Supplementary file 2 — Movie S1 [file sciadv.adf9491_movie_s1.zip]

Archive with 1 entries (1 files):
- adf9491_Movie_S1.mp4
